# Supplementary material for: Takotsubo Syndrome during Pertuzumab and Trastuzumab Therapy for HER2-Positive Metastatic Breast Cancer
Source: Biomedicines. 2024 Jan 14;12(1):179. doi: 10.3390/biomedicines12010179 (PMC10813278; doi:10.3390/biomedicines12010179)
Supplement: Supplementary file 1 [file biomedicines-12-00179-s001.zip]

Archive with 1 entries (1 files):
- biomedicines-2767357-SI.pdf
